# Supplementary material for: Multifunctional Biomass-Based Ionic Liquids/CuCl-Catalyzed CO2-Promoted Hydration of Propargylic Alcohols: A Green Synthesis of α-Hydroxy Ketones
Source: Int J Mol Sci. 2024 Feb 5;25(3):1937. doi: 10.3390/ijms25031937 (PMC10856482; doi:10.3390/ijms25031937)
Supplement: Supplementary file 1 [file ijms-25-01937-s001.zip]

Archive with 1 entries (1 files):
- ijms-2830919-supplementary.pdf
